# Supplementary material for: Immune-related gene IL17RA as a diagnostic marker in osteoporosis
Source: Front Genet. 2023 Aug 4;14:1219894. doi: 10.3389/fgene.2023.1219894 (PMC10436292; doi:10.3389/fgene.2023.1219894)
Supplement: Supplementary file 1 [file Table2.XLSX]

## Sheet: DEGs
id	logFC	pvalue	p.adj	anno	sign
11566	-3.90114	0.0126244	0.984865	ALAS2	Down
39686	3.67779	0.00276452	0.984865	C21orf109	Up
41358	-3.05167	0.0119152	0.984865	SLC1A7	Down
41319	-2.99721	0.0256544	0.984865	HBA2	Down
5189	2.88368	0.010618	0.984865	SLC7A10	Up
31646	-2.66374	0.0233513	0.984865	TM7SF4	Down
35676	-2.63738	0.0430717	0.984865	HBA1	Down
31327	-2.52933	0.0448631	0.984865	HBD	Down
44891	-2.51892	0.0384521	0.984865	CDH2	Down
18845	-2.4426	0.00889589	0.984865	FGF8	Down
1719	-2.41725	0.0301497	0.984865	EPB42	Down
17089	-2.38833	0.0433809	0.984865	CCL15	Down
10531	2.35807	0.00251907	0.984865	CCL3L3	Up
7353	2.34348	0.00521582	0.984865	GSTA5	Up
14262	2.32742	0.0361474	0.984865	KL	Up
20466	-2.3253	0.0369091	0.984865	NR0B2	Down
39061	2.3006	0.0452184	0.984865	FCN2	Up
7659	2.27849	0.0351814	0.984865	LOC100129754	Up
21846	2.21946	0.0258905	0.984865	PPFIA4	Up
41271	-2.19772	0.00362785	0.984865	HBB	Down
1030	-2.18324	0.00316341	0.984865	NBPF22P	Down
14976	-2.17614	0.0382017	0.984865	BCHE	Down
6924	2.15515	0.032574	0.984865	SLC5A11	Up
27966	2.1512	0.0488431	0.984865	LOC51152	Up
16249	-2.12621	0.00936549	0.984865	SERPINA6	Down
13018	-2.11137	0.000652391	0.984865	CYR61	Down
9543	2.06411	0.0029971	0.984865	CCL3	Up
11070	-2.02546	0.0127649	0.984865	CDH9	Down
31218	2.01975	0.0102127	0.984865	FAM136B	Up
30054	-1.99366	0.0145118	0.984865	NF-E4	Down
9623	-1.95871	0.0444736	0.984865	ZBTB47	Down
13272	-1.94614	0.0205505	0.984865	LOC100129648	Down
2631	1.93741	0.0332472	0.984865	HLA-DQA2	Up
22537	-1.93631	0.00188392	0.984865	KCNH1	Down
19569	1.9024	0.00133679	0.984865	RGMA	Up
278	1.90066	0.00965041	0.984865	LRRC4	Up
43467	-1.89419	0.00252212	0.984865	NPAS4	Down
10081	1.89319	0.0176627	0.984865	C15orf38	Up
39379	-1.89109	0.015488	0.984865	KCTD14	Down
41080	1.89088	0.00904058	0.984865	HAB1	Up
15063	-1.89046	0.00397037	0.984865	C17orf77	Down
20460	-1.8745	0.0341603	0.984865	KCNK12	Down
13607	-1.84083	0.0287799	0.984865	IL19	Down
4701	1.82787	0.00641992	0.984865	CAPNS2	Up
6869	-1.79778	0.0403308	0.984865	GPR123	Down
15485	-1.79352	0.0132315	0.984865	TLL1	Down
37024	1.78139	0.00638196	0.984865	HSD3B7	Up
40275	1.77319	0.0127981	0.984865	NFIC	Up
14038	-1.76798	0.00829917	0.984865	CRYBB2P1	Down
35850	1.75251	0.0103718	0.984865	CTSL2	Up
18290	-1.75226	0.0300715	0.984865	LAMA3	Down
36794	-1.74846	0.0215666	0.984865	C1orf187	Down
30211	-1.74088	0.0360116	0.984865	SLC38A3	Down
41805	1.73664	0.0133615	0.984865	CLTCL1	Up
24733	-1.72865	0.00069004	0.984865	NTF3	Down
2072	-1.71796	0.033036	0.984865	VSX1	Down
30897	-1.71106	0.0175383	0.984865	LOC388503	Down
13975	-1.70704	0.000941394	0.984865	TREH	Down
4790	1.70592	0.0201602	0.984865	C2orf39	Up
3043	-1.69863	0.0301043	0.984865	SGIP1	Down
38685	1.68283	0.00752825	0.984865	MAGEA8	Up
11663	-1.68195	0.0193786	0.984865	RBPJL	Down
15230	-1.66784	0.00515752	0.984865	NCRNA00168	Down
22624	-1.65733	0.00959282	0.984865	PRICKLE4	Down
31715	1.65555	0.0294001	0.984865	KANK1	Up
18225	-1.65399	0.000345384	0.984865	C19orf21	Down
26824	-1.65315	0.00244732	0.984865	GSG1L	Down
36621	1.64887	0.0136774	0.984865	LOC285216	Up
18635	-1.64858	0.0103113	0.984865	CYP17A1	Down
20412	-1.64676	0.0154202	0.984865	OR4C46	Down
7285	1.64035	0.0395177	0.984865	GOLIM4	Up
44139	-1.63097	0.0344544	0.984865	LOC341378	Down
14622	-1.62479	0.000251409	0.984865	DKK2	Down
22763	1.61742	0.00510549	0.984865	MICALCL	Up
8688	-1.61248	0.0251802	0.984865	NPVF	Down
13454	-1.61172	0.0275853	0.984865	CPNE6	Down
10579	-1.60348	0.0284778	0.984865	POLR2A	Down
13111	-1.60047	0.00306108	0.984865	FGF4	Down
35250	1.60046	0.0306163	0.984865	C20orf144	Up
15998	-1.59333	0.0002888	0.984865	CIB3	Down
11326	-1.58636	0.0166388	0.984865	NCAN	Down
7845	-1.58614	0.0253219	0.984865	C19orf30	Down
44563	-1.58153	0.0255112	0.984865	TRPA1	Down
41072	-1.58083	0.0437543	0.984865	ADCYAP1	Down
1333	-1.57143	0.0301828	0.984865	SGCE	Down
24656	-1.56355	0.00964456	0.984865	ATXN1L	Down
21948	-1.56121	0.0117675	0.984865	HIGD1B	Down
16207	-1.54573	0.030731	0.984865	SH3RF2	Down
10824	-1.53002	0.0286681	0.984865	MAPK4	Down
34452	1.52356	0.0120731	0.984865	CDH16	Up
21468	-1.52197	0.0258294	0.984865	MYOG	Down
20470	-1.52027	0.0362695	0.984865	TAS2R7	Down
16341	-1.51796	0.0211994	0.984865	FAM154A	Down
16336	-1.51721	0.0356919	0.984865	AGBL3	Down
17307	-1.50548	0.0194129	0.984865	DLX3	Down
3483	1.50448	0.0479865	0.984865	DNAJC18	Up
42768	-1.49603	0.0360886	0.984865	LRRC41	Down
41012	-1.49079	0.0375836	0.984865	IL9	Down
29423	-1.48575	0.0114752	0.984865	DNAI1	Down
11924	-1.47486	0.0471396	0.984865	OR5T2	Down
28179	-1.47379	0.0412576	0.984865	IL34	Down
36783	1.46999	0.0245852	0.984865	EPHA1	Up
13617	-1.4678	0.00290902	0.984865	TM6SF2	Down
22963	-1.46733	0.0126411	0.984865	C9orf131	Down
4547	-1.46249	0.00433816	0.984865	LOC442175	Down
13459	-1.46066	0.00109274	0.984865	MAGEB1	Down
38750	1.45062	0.0452874	0.984865	LOC286382	Up
32809	1.44777	0.0125147	0.984865	CEBPE	Up
19232	-1.44038	0.00960701	0.984865	LOC441245	Down
16507	-1.42842	0.0408815	0.984865	GPR15	Down
16599	-1.42769	0.0012726	0.984865	CYP11A1	Down
8082	-1.41811	0.0211325	0.984865	DRP2	Down
27309	-1.40661	0.0092476	0.984865	OR6M1	Down
26630	-1.40375	0.0197377	0.984865	hCG_1981531	Down
19124	-1.39656	0.0396041	0.984865	MOGAT2	Down
22444	-1.38697	0.00256225	0.984865	SORCS1	Down
32588	1.38687	0.0325398	0.984865	SLC2A6	Up
1289	-1.38673	0.00386327	0.984865	FAM110C	Down
17479	-1.38021	0.0350536	0.984865	TH	Down
20319	1.37818	0.00654469	0.984865	LOC442240	Up
19583	-1.37745	0.0377973	0.984865	LOC399851	Down
11307	1.37664	0.0288728	0.984865	CEPT1	Up
7886	-1.37226	0.0226807	0.984865	SCNN1B	Down
20688	-1.35174	0.0171814	0.984865	SLC22A1	Down
34034	1.35066	0.016848	0.984865	ENPP6	Up
13804	-1.35049	0.00686493	0.984865	BDKRB2	Down
16180	-1.34232	0.00118077	0.984865	PPP1R1C	Down
32465	1.34096	0.00921003	0.984865	THBS4	Up
26454	-1.33216	0.00198904	0.984865	VIP	Down
34643	1.33164	0.0172224	0.984865	KIAA1257	Up
40135	-1.33143	0.00720774	0.984865	VCY	Down
26316	-1.33057	0.019644	0.984865	ADAMTS6	Down
23190	-1.32549	0.0082483	0.984865	FBXL13	Down
24100	-1.32228	0.000333585	0.984865	VWA1	Down
18456	-1.31907	0.0420683	0.984865	SPDYA	Down
24250	1.31766	0.0332016	0.984865	CXorf21	Up
41232	-1.31686	0.0406513	0.984865	APOB	Down
41986	1.31671	0.0230731	0.984865	UACA	Up
32009	-1.31606	0.0127048	0.984865	EBF4	Down
24807	1.31498	0.0242633	0.984865	CKAP4	Up
40363	1.31453	0.00922507	0.984865	LOC253039	Up
9844	1.31248	0.0421851	0.984865	C8orf51	Up
11401	1.31063	0.0279808	0.984865	2023-09-14	Up
37698	1.30713	0.0394314	0.984865	LOC440731	Up
7055	-1.2908	0.00440937	0.984865	TTYH1	Down
30291	1.2899	0.0141342	0.984865	SUMO1P3	Up
13876	-1.28817	0.0492294	0.984865	H1FOO	Down
13210	-1.28101	0.0221209	0.984865	CCDC80	Down
7887	1.27586	0.0369225	0.984865	SLC35F3	Up
17643	-1.271	0.0172768	0.984865	INSM1	Down
21273	1.26924	0.0052521	0.984865	STC1	Up
37123	1.26589	0.0101163	0.984865	LOC442245	Up
11439	-1.26288	0.0143543	0.984865	KRT83	Down
21643	1.26204	0.00233208	0.984865	PYDC1	Up
28718	-1.25826	0.048568	0.984865	RNF215	Down
39315	1.25428	0.00974758	0.984865	FASN	Up
41832	-1.25406	0.00136799	0.984865	C8orf56	Down
9503	-1.24953	0.0144766	0.984865	LCE4A	Down
9900	-1.24448	0.0239133	0.984865	KCNK17	Down
22455	1.24293	0.0478391	0.984865	TSPAN4	Up
11835	-1.24162	0.0218856	0.984865	SCN8A	Down
24281	-1.23497	0.00497924	0.984865	2023-09-11	Down
44082	-1.23376	0.0246123	0.984865	FGF9	Down
7896	-1.23285	0.00298468	0.984865	COL10A1	Down
1571	-1.23238	0.0446048	0.984865	DPY19L1P1	Down
11756	-1.23135	0.00409536	0.984865	SPRN	Down
15328	-1.23075	0.0287841	0.984865	BMP7	Down
16315	1.22516	0.0275911	0.984865	ADAMTSL4	Up
28964	1.2248	0.040454	0.984865	ISL2	Up
22845	-1.22261	0.0323343	0.984865	LOC728450	Down
38919	1.22163	0.0342886	0.984865	DNER	Up
17522	-1.2202	0.0305349	0.984865	PRNT	Down
23805	-1.21924	0.0279514	0.984865	PCSK1N	Down
25431	-1.21744	0.00626812	0.984865	LOC441461	Down
36415	1.21675	0.00729725	0.984865	GSTM2	Up
12438	-1.21512	0.0291889	0.984865	PAGE5	Down
34746	1.21135	0.00129878	0.984865	CNNM1	Up
29294	-1.21116	0.0269571	0.984865	SLC4A5	Down
4726	1.21067	0.00952679	0.984865	COL4A5	Up
34439	-1.20628	0.00805669	0.984865	CCDC90A	Down
22986	-1.20501	0.01636	0.984865	LOC100130776	Down
25981	1.19978	0.0110375	0.984865	PIH1D2	Up
2536	-1.19927	0.0243729	0.984865	LOC645277	Down
22030	-1.19783	0.0139298	0.984865	LOC729556	Down
10691	1.19278	0.0185914	0.984865	GSTM1	Up
15338	-1.1893	0.0314094	0.984865	OR6W1P	Down
26575	-1.18903	0.00397548	0.984865	SMOC1	Down
14296	-1.18505	0.01115	0.984865	C21orf89	Down
16419	-1.18277	0.000808331	0.984865	LOC388333	Down
4495	-1.18167	0.0133148	0.984865	KIAA1486	Down
19843	-1.18156	0.0125104	0.984865	PKIA	Down
18355	1.18111	0.00733123	0.984865	LATS2	Up
13485	-1.18104	0.017107	0.984865	CYP4A11	Down
25478	-1.18082	0.019897	0.984865	LOC100133920	Down
14121	-1.17908	0.00924691	0.984865	AVP	Down
16196	-1.17554	0.0349157	0.984865	RADIL	Down
24082	-1.17498	0.0293514	0.984865	HBZ	Down
25880	-1.17355	0.0290258	0.984865	LOC389831	Down
40426	1.17286	0.0138347	0.984865	PPARGC1B	Up
34314	-1.16871	0.00734705	0.984865	FGF16	Down
16041	-1.16562	0.0413517	0.984865	GALNT12	Down
27580	-1.16377	0.0167208	0.984865	C1orf158	Down
17155	1.16254	0.0225723	0.984865	IL17RA	Up
13703	-1.16083	0.0205385	0.984865	GPR37L1	Down
17467	-1.15316	0.0273395	0.984865	PLCD4	Down
13276	-1.15228	0.00920218	0.984865	CGA	Down
28808	-1.15097	0.00587154	0.984865	PDLIM1	Down
24767	1.14813	0.0133292	0.984865	FADS6	Up
43727	1.14445	0.0364322	0.984865	SLC16A8	Up
29126	-1.14352	0.0145191	0.984865	TNS1	Down
30885	1.13866	0.0137021	0.984865	ZBTB16	Up
26290	1.13853	0.0364089	0.984865	NPCDR1	Up
36580	1.13754	0.0469055	0.984865	MRVI1	Up
34035	-1.13568	0.0466611	0.984865	ELOVL6	Down
42178	-1.13313	0.0493391	0.984865	OR3A1	Down
36898	-1.13277	0.0143331	0.984865	C8orf68	Down
22424	-1.13228	0.00416342	0.984865	ALPPL2	Down
23702	-1.13155	0.0142673	0.984865	ZNF771	Down
23679	-1.13114	0.00227173	0.984865	KIRREL3	Down
6209	-1.1302	0.00245042	0.984865	GML	Down
37007	1.12795	0.0412327	0.984865	CXCL17	Up
5339	-1.12701	0.00543665	0.984865	NR5A2	Down
13009	1.1265	0.0273247	0.984865	WASL	Up
19812	-1.12561	0.0377202	0.984865	NPY6R	Down
2424	-1.12421	0.0451925	0.984865	MEIS1	Down
26110	-1.12385	0.00208773	0.984865	LOC284260	Down
3169	1.12123	0.00182441	0.984865	KIAA0319L	Up
11450	-1.1211	0.0143158	0.984865	SLC10A1	Down
27371	1.1206	0.0489508	0.984865	ADAP1	Up
16349	-1.12032	0.0185411	0.984865	KIR2DS1	Down
23109	-1.11832	0.0168494	0.984865	RBM24	Down
5549	-1.11432	0.00715839	0.984865	PRAME	Down
11157	-1.11243	0.0278924	0.984865	LOC553158	Down
28908	1.11208	0.00672733	0.984865	SRGAP1	Up
28296	-1.11146	0.0404165	0.984865	OR10J5	Down
42348	-1.10902	0.0352886	0.984865	SELE	Down
712	1.10594	0.0426444	0.984865	DRD3	Up
29568	1.10461	0.0377266	0.984865	SCO2	Up
19294	-1.10029	0.0413162	0.984865	TNFRSF13B	Down
43347	-1.09642	0.0251248	0.984865	ITGA2	Down
20471	-1.09531	0.0232071	0.984865	TPRXL	Down
26145	-1.09468	0.00597781	0.984865	GPIHBP1	Down
21525	-1.09452	0.0461861	0.984865	SLC29A2	Down
21362	1.09421	0.0040929	0.984865	LCE1E	Up
9037	1.09363	0.0425586	0.984865	IL12RB2	Up
3308	-1.09334	0.00540505	0.984865	LOC100130938	Down
17197	-1.09222	0.026995	0.984865	GJA4	Down
18952	-1.0922	0.00745268	0.984865	COL6A3	Down
21913	-1.09133	0.00163355	0.984865	GPR113	Down
21154	-1.09036	0.0369271	0.984865	MYOZ2	Down
1585	1.08839	0.028386	0.984865	BEAN	Up
12481	-1.08704	0.0458558	0.984865	PLXNA3	Down
13713	-1.08676	0.031731	0.984865	NES	Down
1586	-1.08575	0.043474	0.984865	IGFBP3	Down
42226	1.08396	0.0247358	0.984865	LOC92270	Up
44264	-1.08365	0.0320388	0.984865	IGF2BP1	Down
11118	-1.08327	0.0144095	0.984865	FBXO27	Down
28717	1.0809	0.0216997	0.984865	C15orf33	Up
5892	-1.08055	0.0479301	0.984865	C19orf23	Down
30544	1.07816	0.0106731	0.984865	LOC147804	Up
1839	1.07776	0.0496574	0.984865	SLFN12	Up
19113	-1.07771	0.0127547	0.984865	HRH3	Down
19233	1.07753	0.0140829	0.984865	ZNF667	Up
10395	-1.07665	0.0168464	0.984865	ACTA2	Down
20141	-1.07645	0.025487	0.984865	FAM47C	Down
22370	-1.07482	0.0139665	0.984865	COL5A1	Down
6624	-1.07323	0.0153327	0.984865	CD40LG	Down
7577	-1.07174	0.0281818	0.984865	FN3K	Down
35667	-1.06825	0.0227153	0.984865	FADS2	Down
16862	1.06805	0.00451533	0.984865	SCGB1D2	Up
7885	-1.06695	0.00903091	0.984865	C21orf90	Down
21325	-1.06544	0.0191849	0.984865	CCDC62	Down
21538	-1.06403	0.00547796	0.984865	GRPR	Down
34480	1.06338	0.00437232	0.984865	TBC1D8B	Up
20650	-1.06171	0.0158973	0.984865	CREG2	Down
14591	-1.06123	0.0378211	0.984865	ACSM2A	Down
43336	-1.06057	0.0179771	0.984865	LOC255480	Down
14715	-1.06002	0.0345333	0.984865	FAM24B	Down
8911	-1.05977	0.0471345	0.984865	tcag7.977	Down
14984	-1.04917	0.0307977	0.984865	SLC17A7	Down
7398	1.04854	0.0473467	0.984865	ERAP1	Up
20852	-1.04663	0.0445557	0.984865	PRSS8	Down
24456	1.04468	0.0482978	0.984865	RXRA	Up
22454	-1.04104	0.0264019	0.984865	OR13C4	Down
18052	1.03373	0.00323619	0.984865	C9orf139	Up
12943	-1.03009	0.0474205	0.984865	NOSTRIN	Down
31950	-1.0293	0.0416865	0.984865	GRTP1	Down
14774	-1.02853	0.0134457	0.984865	MGC10981	Down
21231	-1.02811	0.0184373	0.984865	SHD	Down
33070	1.02579	0.00801914	0.984865	LOC344328	Up
12347	-1.02512	0.0376085	0.984865	SDK2	Down
6590	-1.02448	0.0250819	0.984865	CABP5	Down
26281	-1.0232	0.0183778	0.984865	DNAJC5G	Down
11880	1.01878	0.0208966	0.984865	ZFP3	Up
24218	-1.01762	0.0220148	0.984865	LOC100131138	Down
17260	-1.0171	0.0243716	0.984865	IGSF9	Down
26728	1.0155	0.00658061	0.984865	JMJD3	Up
39690	-1.01361	0.0486769	0.984865	BIRC8	Down
31161	-1.01283	0.0390805	0.984865	MAPK8IP1	Down
15588	-1.01162	0.0140642	0.984865	LOC100128139	Down
13000	-1.00781	0.0325681	0.984865	LOC100131601	Down
8618	-1.00778	0.0276193	0.984865	TMEM130	Down
31931	-1.00749	0.0253016	0.984865	CCDC64B	Down
35004	-1.00411	0.0443015	0.984865	KIAA0319	Down
35018	-1.00249	0.0135705	0.984865	KRT28	Down
1551	-1.00214	0.0434195	0.984865	PLEK2	Down
21085	1.0001	0.0290686	0.984865	FAM43A	Up
