# Supplementary material for: Immune-related gene IL17RA as a diagnostic marker in osteoporosis
Source: Front Genet. 2023 Aug 4;14:1219894. doi: 10.3389/fgene.2023.1219894 (PMC10436292; doi:10.3389/fgene.2023.1219894)
Supplement: Supplementary file 2 [file Table3.XLSX]

## Sheet: DEGs and IRGs
Symbol	Name	Synonyms	Chromosome	Category
FGF8	fibroblast growth factor 8 (androgen-induced)	AIGF|HBGF-8|KAL6|MGC149376	10	Cytokines
CCL15	chemokine (C-C motif) ligand 15	HCC-2|HMRP-2B|LKN1|Lkn-1|MIP-1d|MIP-5|NCC-3|NCC3|SCYA15|SCYL3|SY15	17	Antimicrobials
CCL3L3	chemokine (C-C motif) ligand 3-like 3	464.2|D17S1718|LD78|LD78BETA|MGC12815|SCYA3L|SCYA3L1	17	Antimicrobials
KL	klotho	-	13	Cytokines
NR0B2	nuclear receptor subfamily 0, group B, member 2	FLJ17090|SHP|SHP1	1	Cytokine_Receptors
FCN2	ficolin (collagen/fibrinogen domain containing lectin) 2 (hucolin)	EBP-37|FCNL|P35|ficolin-2	9	Antimicrobials
CYR61	cysteine-rich, angiogenic inducer, 61	CCN1|GIG1|IGFBP10	1	Chemokines
CCL3	chemokine (C-C motif) ligand 3	G0S19-1|LD78ALPHA|MIP-1-alpha|MIP1A|SCYA3	17	Antimicrobials
HLA-DQA2	major histocompatibility complex, class II, DQ alpha 2	HLA-DXA	6	Antigen_Processing_and_Presentation
IL19	interleukin 19	IL-10C|MDA1|NG.1|ZMDA1	1	Interleukins
NTF3	neurotrophin 3	HDNF|MGC129711|NGF-2|NGF2|NT3	12	Cytokines
FGF4	fibroblast growth factor 4	HBGF-4|HST|HST-1|HSTF1|K-FGF|KFGF	11	Cytokines
IL9	interleukin 9	HP40|IL-9|P40	5	Cytokines
IL34	interleukin 34	C16orf77|IL-34|MGC34647	16	Interleukins
VIP	vasoactive intestinal peptide	MGC13587|PHM27	6	Cytokines
STC1	stanniocalcin 1	STC	8	Cytokines
FGF9	fibroblast growth factor 9 (glia-activating factor)	GAF|HBFG-9|MGC119914|MGC119915	13	Cytokines
BMP7	bone morphogenetic protein 7	OP-1	20	Cytokines
AVP	arginine vasopressin	ADH|ARVP|AVP-NPII|AVRP|VP	20	Cytokines
FGF16	fibroblast growth factor 16	-	X	Cytokines
IL17RA	interleukin 17 receptor A	CD217|CDw217|IL-17RA|IL17R|MGC10262|hIL-17R	22	Cytokine_Receptors
CGA	glycoprotein hormones, alpha polypeptide	CG-ALPHA|FSHA|GPHA1|GPHa|HCG|LHA|TSHA	6	Cytokines
CXCL17	chemokine (C-X-C motif) ligand 17	DMC|Dcip1|MGC138300|UNQ473|VCC-1|VCC1	19	Chemokines
NR5A2	nuclear receptor subfamily 5, group A, member 2	B1F|B1F2|CPF|FTF|FTZ-F1|FTZ-F1beta|LRH-1|hB1F|hB1F-2	1	Cytokine_Receptors
KIR2DS1	killer cell immunoglobulin-like receptor, two domains, short cytoplasmic tail, 1	CD158H|CD158a|p50.1	19	NaturalKiller_Cell_Cytotoxicity
TNFRSF13B	tumor necrosis factor receptor superfamily, member 13B	CD267|CVID|FLJ39942|MGC133214|MGC39952|TACI|TNFRSF14B	17	Cytokine_Receptors
IL12RB2	interleukin 12 receptor, beta 2	-	1	Cytokine_Receptors
PLXNA3	plexin A3	6.3|HSSEXGENE|PLEXIN-A3|PLXN3|PLXN4|SEX|XAP-6	X	Chemokine_Receptors
CD40LG	CD40 ligand	CD154|CD40L|HIGM1|IGM|IMD3|T-BAM|TNFSF5|TRAP|gp39|hCD40L	X	Antimicrobials
ERAP1	endoplasmic reticulum aminopeptidase 1	A-LAP|ALAP|APPILS|ARTS-1|ARTS1|ERAAP|ERAAP1|KIAA0525|PILS-AP|PILSAP	5	Antigen_Processing_and_Presentation
RXRA	retinoid X receptor, alpha	FLJ00280|FLJ00318|FLJ16020|FLJ16733|MGC102720|NR2B1	9	Cytokine_Receptors
